# Supplementary material for: Benefits of Respite Services on the Psycho-Emotional State of Families of Children Admitted to Hospice Palliative Care Unit: Preliminary Study on Parents’ Perceptions
Source: Healthcare (Basel). 2024 Mar 29;12(7):748. doi: 10.3390/healthcare12070748 (PMC11011478; doi:10.3390/healthcare12070748)
Supplement: Supplementary file 1 [file healthcare-12-00748-s001.zip]

Archive with 1 entries (1 files):
- healthcare-2875655-supplementary.pdf
